# Supplementary material for: High-resolution computed tomographic (HRCT) image series from 413 canid and 18 felid skulls
Source: Sci Data. 2024 Jul 16;11:753. doi: 10.1038/s41597-024-03572-x (PMC11252271; doi:10.1038/s41597-024-03572-x)
Supplement: Supplementary file 1 — Canid and felid skull CT database video [file 41597_2024_3572_MOESM1_ESM.zip]

Archive with 1 entries (1 files):
- Canid_Felid_Skull_CT_Bank.mp4
