# Supplementary material for: High-resolution computed tomographic (HRCT) image series from 413 canid and 18 felid skulls
Source: Sci Data. 2024 Jul 16;11:753. doi: 10.1038/s41597-024-03572-x (PMC11252271; doi:10.1038/s41597-024-03572-x)
Supplement: Supplementary file 2 — Table S1 [file 41597_2024_3572_MOESM2_ESM.xlsx]

## Sheet: Table S1 Canid Felid Skulls CT
Cite: Czeibert, K., Nagy, G., Csörgő, T., Donkó, T., Petneházy, Ö., Csóka, Á., Garamszegi, L. Z., Kolm, N., Kubinyi, E. (2024) High-resolution computed tomographic (HRCT) image series from 413 canid and 18 felid skulls. Scientific Data.
Individual ID	Species/Breed ID	Sex	Species	Latin species name	Breed	Breed abbreviation
001_A_AIRT	1	male	Dog	Canis familiaris	Airedale Terrier	AIRT
001_B_AIRT	1	female	Dog	Canis familiaris	Airedale Terrier	AIRT
001_A2_AIRT	1	male	Dog	Canis familiaris	Airedale Terrier	AIRT
001_B2_AIRT	1	female	Dog	Canis familiaris	Airedale Terrier	AIRT
002_A_AFGH	2	male	Dog	Canis familiaris	Afghan Hound	AFGH
002_A2_AFGH	2	male	Dog	Canis familiaris	Afghan Hound	AFGH
002_B_AFGH	2	female	Dog	Canis familiaris	Afghan Hound	AFGH
003_A_AKIT	3	male	Dog	Canis familiaris	Akita Inu	AKIT
003_B_AKIT	3	female	Dog	Canis familiaris	Akita Inu	AKIT
004_A_AMBD	4	male	Dog	Canis familiaris	American Bulldog	AMBD
004_A2_AMBD	4	male	Dog	Canis familiaris	American Bulldog	AMBD
004_C_AMBD	4	NA	Dog	Canis familiaris	American Bulldog	AMBD
005_A_GREY	5	male	Dog	Canis familiaris	Greyhound	GREY
005_A2_GREY	5	male	Dog	Canis familiaris	Greyhound	GREY
005_B_GREY	5	female	Dog	Canis familiaris	Greyhound	GREY
005_B2_GREY	5	female	Dog	Canis familiaris	Greyhound	GREY
005_B3_GREY	5	female	Dog	Canis familiaris	Greyhound	GREY
006_C_BULD	6	NA	Dog	Canis familiaris	Bulldog	BULD
006_C2_BULD	6	NA	Dog	Canis familiaris	Bulldog	BULD
007_A_MAST	7	male	Dog	Canis familiaris	English Mastiff	MAST
007_A2_MAST	7	male	Dog	Canis familiaris	English Mastiff	MAST
007_A3_MAST	7	male	Dog	Canis familiaris	English Mastiff	MAST
007_B_MAST	7	female	Dog	Canis familiaris	English Mastiff	MAST
007_C_MAST	7	NA	Dog	Canis familiaris	English Mastiff	MAST
007_C2_MAST	7	NA	Dog	Canis familiaris	English Mastiff	MAST
007_C3_MAST	7	NA	Dog	Canis familiaris	English Mastiff	MAST
008_A_ESSP	8	male	Dog	Canis familiaris	English Springer Spaniel	ESSP
009_A_GABN	9	male	Dog	Canis familiaris	Grand Anglo-Français Blanc et Noir	GABN
010_A_ESET	10	male	Dog	Canis familiaris	English Setter	ESET
010_B_ESET	10	female	Dog	Canis familiaris	English Setter	ESET
010_B2_ESET	10	female	Dog	Canis familiaris	English Setter	ESET
010_C_ESET	10	NA	Dog	Canis familiaris	English Setter	ESET
010_C2_ESET	10	NA	Dog	Canis familiaris	English Setter	ESET
010_C3_ESET	10	NA	Dog	Canis familiaris	English Setter	ESET
011_C_DGA	11	NA	Dog	Canis familiaris	Dogo Argentino	DGA
011_C2_DGA	11	NA	Dog	Canis familiaris	Dogo Argentino	DGA
012_A_AUSS	12	male	Dog	Canis familiaris	Australian Shepherd	AUSS
013_A_AUST	13	male	Dog	Canis familiaris	Australian Terrier	AUST
013_C_AUST	13	NA	Dog	Canis familiaris	Australian Terrier	AUST
014_B_BSJI	14	female	Dog	Canis familiaris	Basenji	BSJI
015_C_BEAG	15	NA	Dog	Canis familiaris	Beagle	BEAG
015_C2_BEAG	15	NA	Dog	Canis familiaris	Beagle	BEAG
015_C3_BEAG	15	NA	Dog	Canis familiaris	Beagle	BEAG
016_C_GDJK	16	NA	Golden Jackal	Canis aureus	NA	GDJK
016_C2_GDJK	16	NA	Golden Jackal	Canis aureus	NA	GDJK
016_C3_GDJK	16	NA	Golden Jackal	Canis aureus	NA	GDJK
016_C4_GDJK	16	NA	Golden Jackal	Canis aureus	NA	GDJK
017_C_BEAU	17	NA	Dog	Canis familiaris	Beauceron (Beauce Sheep Dog)	BEAU
018_C_TURV	18	NA	Dog	Canis familiaris	Belgian Shepherd Dog - Tervueren	TURV
018_C2_TURV	18	NA	Dog	Canis familiaris	Belgian Shepherd Dog - Tervueren	TURV
019_A_BELS	19	male	Dog	Canis familiaris	Belgian Shepherd Dog - Groenendael	BELS
019_C_BELS	19	NA	Dog	Canis familiaris	Belgian Shepherd Dog - Groenendael	BELS
020_A_STBD	20	male	Dog	Canis familiaris	St. Bernard	STBD
020_C_STBD	20	NA	Dog	Canis familiaris	St. Bernard	STBD
020_C2_STBD	20	NA	Dog	Canis familiaris	St. Bernard	STBD
020_C3_STBD	20	NA	Dog	Canis familiaris	St. Bernard	STBD
020_C4_STBD	20	NA	Dog	Canis familiaris	St. Bernard	STBD
021_A_BMD	21	male	Dog	Canis familiaris	Bernese Mountain Dog (Berner Sennenhund)	BMD
021_A2_BMD	21	male	Dog	Canis familiaris	Bernese Mountain Dog (Berner Sennenhund)	BMD
021_C_BMD	21	NA	Dog	Canis familiaris	Bernese Mountain Dog (Berner Sennenhund)	BMD
021_C2_BMD	21	NA	Dog	Canis familiaris	Bernese Mountain Dog (Berner Sennenhund)	BMD
022_A_BICH	22	male	Dog	Canis familiaris	Bichon Frisé	BICH
022_A2_BICH	22	male	Dog	Canis familiaris	Bichon Frisé	BICH
022_B_BICH	22	female	Dog	Canis familiaris	Bichon Frisé	BICH
022_B2_BICH	22	female	Dog	Canis familiaris	Bichon Frisé	BICH
022_C_BICH	22	NA	Dog	Canis familiaris	Bichon Frisé	BICH
023_A_OES	23	male	Dog	Canis familiaris	Old English Sheepdog (Bobtail)	OES
023_B_OES	23	female	Dog	Canis familiaris	Old English Sheepdog (Bobtail)	OES
023_B2_OES	23	female	Dog	Canis familiaris	Old English Sheepdog (Bobtail)	OES
024_A_BOL	24	male	Dog	Canis familiaris	Bolognese	BOL
024_C_BOL	24	NA	Dog	Canis familiaris	Bolognese	BOL
025_C_DDBX	25	NA	Dog	Canis familiaris	Dogue de Bordeaux	DDBX
025_C2_DDBX	25	NA	Dog	Canis familiaris	Dogue de Bordeaux	DDBX
025_C3_DDBX	25	NA	Dog	Canis familiaris	Dogue de Bordeaux	DDBX
026_A_BORD	26	male	Dog	Canis familiaris	Border Collie	BORD
026_B_BORD	26	female	Dog	Canis familiaris	Border Collie	BORD
026_C_BORD	26	NA	Dog	Canis familiaris	Border Collie	BORD
027_C_BORT	27	NA	Dog	Canis familiaris	Border Terrier	BORT
028_B_BOST	28	female	Dog	Canis familiaris	Boston Terrier	BOST
028_B2_BOST	28	female	Dog	Canis familiaris	Boston Terrier	BOST
029_A_BASS	29	male	Dog	Canis familiaris	Basset Hound	BASS
029_A2_BASS	29	male	Dog	Canis familiaris	Basset Hound	BASS
029_B_BASS	29	female	Dog	Canis familiaris	Basset Hound	BASS
030_A_BOX	30	male	Dog	Canis familiaris	Boxer	BOX
030_A2_BOX	30	male	Dog	Canis familiaris	Boxer	BOX
030_A3_BOX	30	male	Dog	Canis familiaris	Boxer	BOX
030_A4_BOX	30	male	Dog	Canis familiaris	Boxer	BOX
030_B_BOX	30	female	Dog	Canis familiaris	Boxer	BOX
030_B2_BOX	30	female	Dog	Canis familiaris	Boxer	BOX
030_C_BOX	30	NA	Dog	Canis familiaris	Boxer	BOX
030_C2_BOX	30	NA	Dog	Canis familiaris	Boxer	BOX
030_C3_BOX	30	NA	Dog	Canis familiaris	Boxer	BOX
031_C_BRIT	31	NA	Dog	Canis familiaris	Brittany (French Brittany)	BRIT
032_B_BRIA	32	female	Dog	Canis familiaris	Briard	BRIA
032_B2_BRIA	32	female	Dog	Canis familiaris	Briard	BRIA
032_C_BRIA	32	NA	Dog	Canis familiaris	Briard	BRIA
033_A_BRUS	33	male	Dog	Canis familiaris	Griffon Bruxellois	BRUS
034_B_BUC	34	female	Dog	Canis familiaris	Bucovina Shepherd Dog (Southeastern European Shepherd)	BUC
035_A_BULM	35	male	Dog	Canis familiaris	Bullmastiff	BULM
035_C_BULM	35	NA	Dog	Canis familiaris	Bullmastiff	BULM
035_C2_BULM	35	NA	Dog	Canis familiaris	Bullmastiff	BULM
036_A_BULT	36	male	Dog	Canis familiaris	Bull Terrier	BULT
036_C_BULT	36	NA	Dog	Canis familiaris	Bull Terrier	BULT
037_C_WOLF	37	NA	Gray wolf	Canis lupus	NA	WOLF
037_C2_WOLF	37	NA	Gray wolf	Canis lupus	NA	WOLF
038_C_COY	38	NA	Coyote	Canis latrans	NA	COY
039_A_CANE	39	male	Dog	Canis familiaris	Cane Corso	CANE
039_A2_CANE	39	male	Dog	Canis familiaris	Cane Corso	CANE
039_B_CANE	39	female	Dog	Canis familiaris	Cane Corso	CANE
039_C_CANE	39	NA	Dog	Canis familiaris	Cane Corso	CANE
039_C2_CANE	39	NA	Dog	Canis familiaris	Cane Corso	CANE
040_B_CKCS	40	female	Dog	Canis familiaris	Cavalier King Charles Spaniel	CKCS
040_C_CKCS	40	NA	Dog	Canis familiaris	Cavalier King Charles Spaniel	CKCS
041_A_ECKR	41	male	Dog	Canis familiaris	English Cocker Spaniel	ECKR
041_B_ECKR	41	female	Dog	Canis familiaris	English Cocker Spaniel	ECKR
041_B2_ECKR	41	female	Dog	Canis familiaris	English Cocker Spaniel	ECKR
041_C_ECKR	41	NA	Dog	Canis familiaris	English Cocker Spaniel	ECKR
041_C2_ECKR	41	NA	Dog	Canis familiaris	English Cocker Spaniel	ECKR
041_C3_ECKR	41	NA	Dog	Canis familiaris	English Cocker Spaniel	ECKR
042_B_COTO	42	female	Dog	Canis familiaris	Coton de Tulear	COTO
043_A_CHOW	43	male	Dog	Canis familiaris	Chow Chow	CHOW
043_B_CHOW	43	female	Dog	Canis familiaris	Chow Chow	CHOW
043_C_CHOW	43	NA	Dog	Canis familiaris	Chow Chow	CHOW
043_C3_CHOW	43	NA	Dog	Canis familiaris	Chow Chow	CHOW
044_B_CHW	44	female	Dog	Canis familiaris	Czechoslovakian Wolfdog	CHW
045_A_CHIH	45	male	Dog	Canis familiaris	Chihuahua	CHIH
045_A2_CHIH	45	male	Dog	Canis familiaris	Chihuahua	CHIH
045_C_CHIH	45	NA	Dog	Canis familiaris	Chihuahua	CHIH
045_C2_CHIH	45	NA	Dog	Canis familiaris	Chihuahua	CHIH
045_C3_CHIH	45	NA	Dog	Canis familiaris	Chihuahua	CHIH
046_C_DALM	46	NA	Dog	Canis familiaris	Dalmatian	DALM
046_C2_DALM	46	NA	Dog	Canis familiaris	Dalmatian	DALM
047_A_DOBP	47	male	Dog	Canis familiaris	Doberman Pinscher	DOBP
047_C_DOBP	47	NA	Dog	Canis familiaris	Doberman Pinscher	DOBP
047_C2_DOBP	47	NA	Dog	Canis familiaris	Doberman Pinscher	DOBP
047_C3_DOBP	47	NA	Dog	Canis familiaris	Doberman Pinscher	DOBP
048_A_DUNK	48	male	Dog	Canis familiaris	Norwegian Hound (Dunker)	DUNK
049_C_TSVH	49	NA	Dog	Canis familiaris	Transylvanian Hound	TSVH
050_A_FIBR	50	male	Dog	Canis familiaris	Fila Brasileiro	FIBR
050_B_FIBR	50	female	Dog	Canis familiaris	Fila Brasileiro	FIBR
051_B_WFOX	51	female	Dog	Canis familiaris	Fox Terrier, Wire	WFOX
051_C_WFOX	51	NA	Dog	Canis familiaris	Fox Terrier, Wire	WFOX
051_C2_WFOX	51	NA	Dog	Canis familiaris	Fox Terrier, Wire	WFOX
052_A_SFOX	52	male	Dog	Canis familiaris	Fox Terrier, Smooth	SFOX
052_B_SFOX	52	female	Dog	Canis familiaris	Fox Terrier, Smooth	SFOX
052_B2_SFOX	52	female	Dog	Canis familiaris	Fox Terrier, Smooth	SFOX
053_A_FBUL	53	male	Dog	Canis familiaris	French Bulldog	FBUL
053_C_FBUL	53	NA	Dog	Canis familiaris	French Bulldog	FBUL
053_C2_FBUL	53	NA	Dog	Canis familiaris	French Bulldog	FBUL
054_B_BRFG	54	female	Dog	Canis familiaris	French Pointing Dog - Gascogne type (Braque Francais, type Gascogne)	BRFG
055_A_GSPA	55	male	Dog	Canis familiaris	German Spaniel	GSPA
056_C_GOLD	56	NA	Dog	Canis familiaris	Golden Retriever	GOLD
056_C2_GOLD	56	NA	Dog	Canis familiaris	Golden Retriever	GOLD
057_C_GORD	57	NA	Dog	Canis familiaris	Gordon Setter	GORD
058_A_GREE	58	male	Dog	Canis familiaris	Greenland Dog	GREE
059_A_HAVA	59	male	Dog	Canis familiaris	Havanese	HAVA
060_A_HOV	60	male	Dog	Canis familiaris	Hovawart	HOV
060_B_HOV	60	female	Dog	Canis familiaris	Hovawart	HOV
061_A_HUSK	61	male	Dog	Canis familiaris	Siberian Husky	HUSK
061_B_HUSK	61	female	Dog	Canis familiaris	Siberian Husky	HUSK
061_C_HUSK	61	NA	Dog	Canis familiaris	Siberian Husky	HUSK
061_C2_HUSK	61	NA	Dog	Canis familiaris	Siberian Husky	HUSK
061_C3_HUSK	61	NA	Dog	Canis familiaris	Siberian Husky	HUSK
062_A_IWOF	62	male	Dog	Canis familiaris	Irish Wolfhound	IWOF
062_B_IWOF	62	female	Dog	Canis familiaris	Irish Wolfhound	IWOF
063_A_ISET	63	male	Dog	Canis familiaris	Irish Setter	ISET
063_B_ISET	63	female	Dog	Canis familiaris	Irish Setter	ISET
063_C_ISET	63	NA	Dog	Canis familiaris	Irish Setter	ISET
063_C2_ISET	63	NA	Dog	Canis familiaris	Irish Setter	ISET
064_C_JACK	64	NA	Dog	Canis familiaris	Jack Russell Terrier (Russel Terrier)	JACK
064_C2_JACK	64	NA	Dog	Canis familiaris	Jack Russell Terrier (Russel Terrier)	JACK
064_C3_JACK	64	NA	Dog	Canis familiaris	Jack Russell Terrier (Russel Terrier)	JACK
065_A_CHIN	65	male	Dog	Canis familiaris	Japanese Chin	CHIN
065_B_CHIN	65	female	Dog	Canis familiaris	Japanese Chin	CHIN
065_C_CHIN	65	NA	Dog	Canis familiaris	Japanese Chin	CHIN
066_A_WSSD	66	male	Dog	Canis familiaris	White Swiss Shepherd Dog (Berger Blanc Suisse, White German Shepherd, White Shepherd)	WSSD
066_C_WSSD	66	NA	Dog	Canis familiaris	White Swiss Shepherd Dog (Berger Blanc Suisse, White German Shepherd, White Shepherd)	WSSD
067_C_CED	67	NA	Dog	Canis familiaris	Canadian Eskimo Dog	CED
068_B_CMAS	68	female	Dog	Canis familiaris	Canary Mastiff (Perro de Presa Canario)	CMAS
068_B2_CMAS	68	female	Dog	Canis familiaris	Canary Mastiff (Perro de Presa Canario)	CMAS
069_C_CAUS	69	NA	Dog	Canis familiaris	Caucasian Shepherd Dog	CAUS
069_C2_CAUS	69	NA	Dog	Canis familiaris	Caucasian Shepherd Dog	CAUS
069_C3_CAUS	69	NA	Dog	Canis familiaris	Caucasian Shepherd Dog	CAUS
070_A_KEES	70	male	Dog	Canis familiaris	Keeshond (Wolfspitz)	KEES
071_B_KERY	71	female	Dog	Canis familiaris	Kerry Blue Terrier	KERY
071_C_KERY	71	NA	Dog	Canis familiaris	Kerry Blue Terrier	KERY
072_A_CRES	72	male	Dog	Canis familiaris	Chinese Crested Dog	CRES
072_A2_CRES	72	male	Dog	Canis familiaris	Chinese Crested Dog	CRES
072_B_CRES	72	female	Dog	Canis familiaris	Chinese Crested Dog	CRES
072_B2_CRES	72	female	Dog	Canis familiaris	Chinese Crested Dog	CRES
072_C_CRES	72	NA	Dog	Canis familiaris	Chinese Crested Dog	CRES
072_C2_CRES	72	NA	Dog	Canis familiaris	Chinese Crested Dog	CRES
073_C_KCS	73	NA	Dog	Canis familiaris	King Charles Spaniel	KCS
073_C2_KCS	73	NA	Dog	Canis familiaris	King Charles Spaniel	KCS
073_C3_KCS	73	NA	Dog	Canis familiaris	King Charles Spaniel	KCS
074_A_KOMO	74	male	Dog	Canis familiaris	Komondor	KOMO
074_A2_KOMO	74	male	Dog	Canis familiaris	Komondor	KOMO
074_C_KOMO	74	NA	Dog	Canis familiaris	Komondor	KOMO
075_A_CASD	75	male	Dog	Canis familiaris	Central Asian Shepherd Dog (Ovtcharka)	CASD
075_A2_CASD	75	male	Dog	Canis familiaris	Central Asian Shepherd Dog (Ovtcharka)	CASD
075_B_CASD	75	female	Dog	Canis familiaris	Central Asian Shepherd Dog (Ovtcharka)	CASD
075_B2_CASD	75	female	Dog	Canis familiaris	Central Asian Shepherd Dog (Ovtcharka)	CASD
075_C_CASD	75	NA	Dog	Canis familiaris	Central Asian Shepherd Dog (Ovtcharka)	CASD
075_C2_CASD	75	NA	Dog	Canis familiaris	Central Asian Shepherd Dog (Ovtcharka)	CASD
076_A_KUVZ	76	male	Dog	Canis familiaris	Kuvasz	KUVZ
076_C_KUVZ	76	NA	Dog	Canis familiaris	Kuvasz	KUVZ
076_C2_KUVZ	76	NA	Dog	Canis familiaris	Kuvasz	KUVZ
077_A_LAB	77	male	Dog	Canis familiaris	Labrador Retriever	LAB
077_A2_LAB	77	male	Dog	Canis familiaris	Labrador Retriever	LAB
077_C_LAB	77	NA	Dog	Canis familiaris	Labrador Retriever	LAB
078_A_LNDS	78	male	Dog	Canis familiaris	Landseer	LNDS
078_C_LNDS	78	NA	Dog	Canis familiaris	Landseer	LNDS
079_C_POLH	79	NA	Dog	Canis familiaris	Polish Hound	POLH
080_A_LEON	80	male	Dog	Canis familiaris	Leonberger	LEON
080_A2_LEON	80	male	Dog	Canis familiaris	Leonberger	LEON
080_A3_LEON	80	male	Dog	Canis familiaris	Leonberger	LEON
080_B_LEON	80	female	Dog	Canis familiaris	Leonberger	LEON
080_B2_LEON	80	female	Dog	Canis familiaris	Leonberger	LEON
080_C_LEON	80	NA	Dog	Canis familiaris	Leonberger	LEON
081_A_LHSA	81	male	Dog	Canis familiaris	Lhasa Apso	LHSA
082_A_AFFP	82	male	Dog	Canis familiaris	Affenpinscher	AFFP
083_A_HUGR	83	male	Dog	Canis familiaris	Hungarian Greyhound	HUGR
083_A2_HUGR	83	male	Dog	Canis familiaris	Hungarian Greyhound	HUGR
083_A3_HUGR	83	male	Dog	Canis familiaris	Hungarian Greyhound	HUGR
083_A4_HUGR	83	male	Dog	Canis familiaris	Hungarian Greyhound	HUGR
083_B_HUGR	83	female	Dog	Canis familiaris	Hungarian Greyhound	HUGR
083_B2_HUGR	83	female	Dog	Canis familiaris	Hungarian Greyhound	HUGR
083_C_HUGR	83	NA	Dog	Canis familiaris	Hungarian Greyhound	HUGR
084_A_VIZS	84	male	Dog	Canis familiaris	Vizsla	VIZS
084_B_VIZS	84	female	Dog	Canis familiaris	Vizsla	VIZS
084_C_VIZS	84	NA	Dog	Canis familiaris	Vizsla	VIZS
085_A_AMAL	85	male	Dog	Canis familiaris	Alaskan Malamute	AMAL
085_B_AMAL	85	female	Dog	Canis familiaris	Alaskan Malamute	AMAL
086_A_MALT	86	male	Dog	Canis familiaris	Maltese	MALT
087_C_PUG	87	NA	Dog	Canis familiaris	Pug	PUG
087_C2_PUG	87	NA	Dog	Canis familiaris	Pug	PUG
088_A_MOWA	88	male	Dog	Canis familiaris	Moscow Watchdog	MOWA
088_B_MOWA	88	female	Dog	Canis familiaris	Moscow Watchdog	MOWA
088_C_MOWA	88	NA	Dog	Canis familiaris	Moscow Watchdog	MOWA
088_C2_MOWA	88	NA	Dog	Canis familiaris	Moscow Watchdog	MOWA
089_A_MUDI	89	male	Dog	Canis familiaris	Mudi	MUDI
089_B_MUDI	89	female	Dog	Canis familiaris	Mudi	MUDI
090_A_NEAP	90	male	Dog	Canis familiaris	Neapolitan Mastiff (Mastino Napoletano)	NEAP
090_B_NEAP	90	female	Dog	Canis familiaris	Neapolitan Mastiff (Mastino Napoletano)	NEAP
090_B2_NEAP	90	female	Dog	Canis familiaris	Neapolitan Mastiff (Mastino Napoletano)	NEAP
091_A_DANE	91	male	Dog	Canis familiaris	Great Dane	DANE
091_B_DANE	91	female	Dog	Canis familiaris	Great Dane	DANE
091_C_DANE	91	NA	Dog	Canis familiaris	Great Dane	DANE
092_B_GSD	92	female	Dog	Canis familiaris	German Shepherd Dog (Alsatian)	GSD
092_C_GSD	92	NA	Dog	Canis familiaris	German Shepherd Dog (Alsatian)	GSD
092_C2_GSD	92	NA	Dog	Canis familiaris	German Shepherd Dog (Alsatian)	GSD
092_C3_GSD	92	NA	Dog	Canis familiaris	German Shepherd Dog (Alsatian)	GSD
093_A_GSDL	93	male	Dog	Canis familiaris	German Shepherd Dog, Long-haired (Alsatian, Long-haired; Old German Shepherd Dog)	GSDL
093_C_GSDL	93	NA	Dog	Canis familiaris	German Shepherd Dog, Long-haired (Alsatian, Long-haired; Old German Shepherd Dog)	GSDL
094_A_SALU	94	male	Dog	Canis familiaris	Saluki	SALU
095_C_GWHP	95	NA	Dog	Canis familiaris	German Pointer, Wire-haired	GWHP
095_C2_GWHP	95	NA	Dog	Canis familiaris	German Pointer, Wire-haired	GWHP
095_C3_GWHP	95	NA	Dog	Canis familiaris	German Pointer, Wire-haired	GWHP
096_A_ITGY	96	male	Dog	Canis familiaris	Italian Greyhound	ITGY
096_A2_ITGY	96	male	Dog	Canis familiaris	Italian Greyhound	ITGY
096_B_ITGY	96	female	Dog	Canis familiaris	Italian Greyhound	ITGY
097_A_BORZ	97	male	Dog	Canis familiaris	Borzoi	BORZ
097_A2_BORZ	97	male	Dog	Canis familiaris	Borzoi	BORZ
097_B_BORZ	97	female	Dog	Canis familiaris	Borzoi	BORZ
097_C_BORZ	97	NA	Dog	Canis familiaris	Borzoi	BORZ
098_B_BRTR	98	female	Dog	Canis familiaris	Black Russian Terrier	BRTR
098_C_BRTR	98	NA	Dog	Canis familiaris	Black Russian Terrier	BRTR
098_C2_BRTR	98	NA	Dog	Canis familiaris	Black Russian Terrier	BRTR
099_A_PAPI	99	male	Dog	Canis familiaris	Papillon (Continental Toy Spaniel)	PAPI
100_A_PEKE	100	male	Dog	Canis familiaris	Pekingese	PEKE
100_A2_PEKE	100	male	Dog	Canis familiaris	Pekingese	PEKE
100_C_PEKE	100	NA	Dog	Canis familiaris	Pekingese	PEKE
100_C2_PEKE	100	NA	Dog	Canis familiaris	Pekingese	PEKE
101_A_INCA	101	male	Dog	Canis familiaris	Peruvian Hairless Dog	INCA
102_A_LMUN	102	male	Dog	Canis familiaris	Large Münsterländer	LMUN
103_A_MPIN	103	male	Dog	Canis familiaris	Miniature Pinscher	MPIN
103_C_MPIN	103	NA	Dog	Canis familiaris	Miniature Pinscher	MPIN
104_A_GPYR	104	male	Dog	Canis familiaris	Great Pyrenees (Pyrenean Mountain Dog)	GPYR
104_A2_GPYR	104	male	Dog	Canis familiaris	Great Pyrenees (Pyrenean Mountain Dog)	GPYR
104_C_GPYR	104	NA	Dog	Canis familiaris	Great Pyrenees (Pyrenean Mountain Dog)	GPYR
104_C2_GPYR	104	NA	Dog	Canis familiaris	Great Pyrenees (Pyrenean Mountain Dog)	GPYR
104_C3_GPYR	104	NA	Dog	Canis familiaris	Great Pyrenees (Pyrenean Mountain Dog)	GPYR
104_C4_GPYR	104	NA	Dog	Canis familiaris	Great Pyrenees (Pyrenean Mountain Dog)	GPYR
105_A_PYRM	105	male	Dog	Canis familiaris	Pyrenean Mastiff	PYRM
106_A_APBT	106	male	Dog	Canis familiaris	American Pit Bull Terrier	APBT
106_A2_APBT	106	male	Dog	Canis familiaris	American Pit Bull Terrier	APBT
106_B_APBT	106	female	Dog	Canis familiaris	American Pit Bull Terrier	APBT
106_C_APBT	106	NA	Dog	Canis familiaris	American Pit Bull Terrier	APBT
106_C2_APBT	106	NA	Dog	Canis familiaris	American Pit Bull Terrier	APBT
107_A_ENPO	107	male	Dog	Canis familiaris	English Pointer	ENPO
107_C_ENPO	107	NA	Dog	Canis familiaris	English Pointer	ENPO
108_C_POM	108	NA	Dog	Canis familiaris	Pomeranian	POM
108_C2_POM	108	NA	Dog	Canis familiaris	Pomeranian	POM
108_C3_POM	108	NA	Dog	Canis familiaris	Pomeranian	POM
109_C_POSH	109	NA	Dog	Canis familiaris	Portuguese Sheepdog (Cão da Serra de Aires)	POSH
110_A_PULI	110	male	Dog	Canis familiaris	Puli	PULI
110_C_PULI	110	NA	Dog	Canis familiaris	Puli	PULI
110_C2_PULI	110	NA	Dog	Canis familiaris	Puli	PULI
111_A_PUMI	111	male	Dog	Canis familiaris	Pumi	PUMI
111_C_PUMI	111	NA	Dog	Canis familiaris	Pumi	PUMI
112_A_RHOD	112	male	Dog	Canis familiaris	Rhodesian Ridgeback	RHOD
112_B_RHOD	112	female	Dog	Canis familiaris	Rhodesian Ridgeback	RHOD
112_C_RHOD	112	NA	Dog	Canis familiaris	Rhodesian Ridgeback	RHOD
112_C2_RHOD	112	NA	Dog	Canis familiaris	Rhodesian Ridgeback	RHOD
113_A_ROTT	113	male	Dog	Canis familiaris	Rottweiler	ROTT
113_A2_ROTT	113	male	Dog	Canis familiaris	Rottweiler	ROTT
114_A_GSNZ	114	male	Dog	Canis familiaris	Giant Schnauzer	GSNZ
114_B_GSNZ	114	female	Dog	Canis familiaris	Giant Schnauzer	GSNZ
114_C_GSNZ	114	NA	Dog	Canis familiaris	Giant Schnauzer	GSNZ
115_A_SSNZ	115	male	Dog	Canis familiaris	Standard Schnauzer	SSNZ
116_C_MSNZ	116	NA	Dog	Canis familiaris	Miniature Schnauzer	MSNZ
117_A_SCHA	117	male	Dog	Canis familiaris	Schapendoes (Dutch Sheepdog)	SCHA
118_A_SHAR	118	male	Dog	Canis familiaris	Shar Pei	SHAR
118_C_SHAR	118	NA	Dog	Canis familiaris	Shar Pei	SHAR
118_C2_SHAR	118	NA	Dog	Canis familiaris	Shar Pei	SHAR
119_B_SSHP	119	female	Dog	Canis familiaris	Shetland Sheepdog	SSHP
119_B2_SSHP	119	female	Dog	Canis familiaris	Shetland Sheepdog	SSHP
120_A_SHIH	120	male	Dog	Canis familiaris	Shih Tzu	SHIH
120_C_SHIH	120	NA	Dog	Canis familiaris	Shih Tzu	SHIH
121_A_DEER	121	male	Dog	Canis familiaris	Scottish Deerhound	DEER
121_C_DEER	121	NA	Dog	Canis familiaris	Scottish Deerhound	DEER
122_A_COLL	122	male	Dog	Canis familiaris	Collie, Rough	COLL
122_C_COLL	122	NA	Dog	Canis familiaris	Collie, Rough	COLL
122_C2_COLL	122	NA	Dog	Canis familiaris	Collie, Rough	COLL
123_A_SCOT	123	male	Dog	Canis familiaris	Scottish Terrier	SCOT
123_A2_SCOT	123	male	Dog	Canis familiaris	Scottish Terrier	SCOT
123_A3_SCOT	123	male	Dog	Canis familiaris	Scottish Terrier	SCOT
124_B_MNGS	124	female	Dog	Canis familiaris	Miniature German Spitz	MNGS
124_B2_MNGS	124	female	Dog	Canis familiaris	Miniature German Spitz	MNGS
124_C_MNGS	124	NA	Dog	Canis familiaris	Miniature German Spitz	MNGS
124_C2_MNGS	124	NA	Dog	Canis familiaris	Miniature German Spitz	MNGS
124_C3_MNGS	124	NA	Dog	Canis familiaris	Miniature German Spitz	MNGS
124_C4_MNGS	124	NA	Dog	Canis familiaris	Miniature German Spitz	MNGS
124_C5_MNGS	124	NA	Dog	Canis familiaris	Miniature German Spitz	MNGS
125_A_MDGS	125	male	Dog	Canis familiaris	Medium German Spitz	MDGS
125_C_MDGS	125	NA	Dog	Canis familiaris	Medium German Spitz	MDGS
126_A_GGS	126	male	Dog	Canis familiaris	Giant German Spitz	GGS
126_C_GGS	126	NA	Dog	Canis familiaris	Giant German Spitz	GGS
127_B_STAF	127	female	Dog	Canis familiaris	Staffordshire Bull Terrier	STAF
127_C_STAF	127	NA	Dog	Canis familiaris	Staffordshire Bull Terrier	STAF
127_C2_STAF	127	NA	Dog	Canis familiaris	Staffordshire Bull Terrier	STAF
127_C3_STAF	127	NA	Dog	Canis familiaris	Staffordshire Bull Terrier	STAF
127_C4_STAF	127	NA	Dog	Canis familiaris	Staffordshire Bull Terrier	STAF
128_A_SAMO	128	male	Dog	Canis familiaris	Samoyed	SAMO
129_A_YUSD	129	male	Dog	Canis familiaris	Yugoslavian Shepherd Dog (Šarplaninac)	YUSD
129_C_YUSD	129	NA	Dog	Canis familiaris	Yugoslavian Shepherd Dog (Šarplaninac)	YUSD
130_C_SERH	130	NA	Dog	Canis familiaris	Serbian Hound	SERH
131_A_DACS	131	male	Dog	Canis familiaris	Dachshund, Short-haired	DACS
132_B_DACW	132	female	Dog	Canis familiaris	Dachshund, Wire-haired	DACW
132_C_DACW	132	NA	Dog	Canis familiaris	Dachshund, Wire-haired	DACW
132_C2_DACW	132	NA	Dog	Canis familiaris	Dachshund, Wire-haired	DACW
132_C3_DACW	132	NA	Dog	Canis familiaris	Dachshund, Wire-haired	DACW
132_C4_DACW	132	NA	Dog	Canis familiaris	Dachshund, Wire-haired	DACW
133_A_TIBM	133	male	Dog	Canis familiaris	Tibetan Mastiff	TIBM
134_B_TIBT	134	female	Dog	Canis familiaris	Tibetan Terrier	TIBT
135_A_TOSA	135	male	Dog	Canis familiaris	Tosa	TOSA
135_A2_TOSA	135	male	Dog	Canis familiaris	Tosa	TOSA
135_B_TOSA	135	female	Dog	Canis familiaris	Tosa	TOSA
135_C_TOSA	135	NA	Dog	Canis familiaris	Tosa	TOSA
136_A_NEWF	136	male	Dog	Canis familiaris	Newfoundland	NEWF
136_C_NEWF	136	NA	Dog	Canis familiaris	Newfoundland	NEWF
137_A_STPO	137	male	Dog	Canis familiaris	Standard Poodle	STPO
137_B_STPO	137	female	Dog	Canis familiaris	Standard Poodle	STPO
138_A_MDPO	138	male	Dog	Canis familiaris	Medium Poodle	MDPO
138_B_MDPO	138	female	Dog	Canis familiaris	Medium Poodle	MDPO
138_C_MDPO	138	NA	Dog	Canis familiaris	Medium Poodle	MDPO
138_C2_MDPO	138	NA	Dog	Canis familiaris	Medium Poodle	MDPO
138_C3_MDPO	138	NA	Dog	Canis familiaris	Medium Poodle	MDPO
138_C4_MDPO	138	NA	Dog	Canis familiaris	Medium Poodle	MDPO
138_C5_MDPO	138	NA	Dog	Canis familiaris	Medium Poodle	MDPO
139_C_MNPO	139	NA	Dog	Canis familiaris	Miniature Poodle	MNPO
140_B_WEIM	140	female	Dog	Canis familiaris	Weimaraner	WEIM
140_C_WEIM	140	NA	Dog	Canis familiaris	Weimaraner	WEIM
140_C2_WEIM	140	NA	Dog	Canis familiaris	Weimaraner	WEIM
141_A_CARD	141	male	Dog	Canis familiaris	Welsh Corgi - Cardigan	CARD
141_A2_CARD	141	male	Dog	Canis familiaris	Welsh Corgi - Cardigan	CARD
142_B_PEMB	142	female	Dog	Canis familiaris	Welsh Corgi - Pembroke	PEMB
142_C_PEMB	142	NA	Dog	Canis familiaris	Welsh Corgi - Pembroke	PEMB
143_B_WELT	143	female	Dog	Canis familiaris	Welsh Terrier	WELT
144_A_WHWT	144	male	Dog	Canis familiaris	West Highland White Terrier	WHWT
144_A2_WHWT	144	male	Dog	Canis familiaris	West Highland White Terrier	WHWT
144_C_WHWT	144	NA	Dog	Canis familiaris	West Highland White Terrier	WHWT
144_C2_WHWT	144	NA	Dog	Canis familiaris	West Highland White Terrier	WHWT
144_C3_WHWT	144	NA	Dog	Canis familiaris	West Highland White Terrier	WHWT
144_C4_WHWT	144	NA	Dog	Canis familiaris	West Highland White Terrier	WHWT
144_C5_WHWT	144	NA	Dog	Canis familiaris	West Highland White Terrier	WHWT
144_C6_WHWT	144	NA	Dog	Canis familiaris	West Highland White Terrier	WHWT
145_A_WHIP	145	male	Dog	Canis familiaris	Whippet	WHIP
145_A2_WHIP	145	male	Dog	Canis familiaris	Whippet	WHIP
145_A3_WHIP	145	male	Dog	Canis familiaris	Whippet	WHIP
145_B_WHIP	145	female	Dog	Canis familiaris	Whippet	WHIP
145_C_WHIP	145	NA	Dog	Canis familiaris	Whippet	WHIP
146_C_YORK	146	NA	Dog	Canis familiaris	Yorkshire Terrier	YORK
146_C2_YORK	146	NA	Dog	Canis familiaris	Yorkshire Terrier	YORK
146_C3_YORK	146	NA	Dog	Canis familiaris	Yorkshire Terrier	YORK
147_C_MAWO	147	NA	Maned wolf	Chrysocyon brachyurus	NA	MAWO
148_C_HANO	148	NA	Dog	Canis familiaris	Hannover hound	HANO
149_C_BPIC	149	NA	Dog	Canis familiaris	Berger Picard (Picardy shepherd)	BPIC
150_B_GESP	150	female	Dog	Canis familiaris	Spanish sighthound (Galgo Español)	GESP
151_A_BEDT	151	male	Dog	Canis familiaris	Bedlington terrier	BEDT
152_C_MBLT	152	NA	Dog	Canis familiaris	Miniature bull terrier	MBLT
152_C2_MBLT	152	NA	Dog	Canis familiaris	Miniature bull terrier	MBLT
153_A_CAIR	153	male	Dog	Canis familiaris	Cairn terrier	CAIR
154_B_GSMD	154	female	Dog	Canis familiaris	Greater Swiss Mountain Dog	GSMD
155_C_BAND	155	NA	Dog	Canis familiaris	Bandog	BAND
155_C2_BAND	155	NA	Dog	Canis familiaris	Bandog	BAND
156_A_SMUN	156	male	Dog	Canis familiaris	Small Münsterländer	SMUN
157_C_ARWO	157	NA	Gray wolf (Arctic)	Canis lupus	NA	ARWO
158_C_BFOX	158	NA	Bat-eared fox	Otocyon megalotis	NA	BFOX
159_C_FFOX	159	NA	Fennec fox	Vulpes zerda	NA	FFOX
160_C_BUSH	160	NA	Bush dog	Speothos venaticus	NA	BUSH
161_C_RFOX	161	NA	Red fox	Vulpes vulpes	NA	RFOX
161_C2_RFOX	161	NA	Red fox	Vulpes vulpes	NA	RFOX
162_C_EUSH	162	NA	Cat	Felis catus	European shorthair cat	EUSH
163_C_EUST	163	NA	Cat	Felis catus	European shorthair cat (tortoiseshell)	EUST
164_C_BRSH	164	NA	Cat	Felis catus	British shorthair cat	BRSH
165_C_MAIN	165	NA	Cat	Felis catus	Maine Coon	MAIN
165_C2_MAIN	165	NA	Cat	Felis catus	Maine Coon	MAIN
166_C_SIAM	166	NA	Cat	Felis catus	Siamese cat	SIAM
166_C2_SIAM	166	NA	Cat	Felis catus	Siamese cat	SIAM
167_C_SPHX	167	NA	Cat	Felis catus	Sphynx cat	SPHX
167_C2_SPHX	167	NA	Cat	Felis catus	Sphynx cat	SPHX
168_C_ABYS	168	NA	Cat	Felis catus	Abyssinian cat	ABYS
169_C_SCOF	169	NA	Cat	Felis catus	Scottish fold cat	SCOF
170_C_HIMA	170	NA	Cat	Felis catus	Himalayan cat	HIMA
171_C_BURM	171	NA	Cat	Felis catus	Birman cat	BURM
171_C2_BURM	171	NA	Cat	Felis catus	Birman cat	BURM
172_C_WCAT	172	NA	Wildcat	Felis silvestris	NA	WCAT
173_C_CARA	173	NA	Caracal	Caracal caracal	NA	CARA
174_C_SERV	174	NA	Serval	Leptailurus serval	NA	SERV
175_C_LEOP	175	NA	Leopard	Panthera pardus	NA	LEOP
